# Supplementary material for: Crystal structures of chlorido­[dihy­droxybis­(1-imino­eth­oxy)]arsanido-κ3 N,As,N′]platinum(II) and of a polymorph of chlorido­[dihy­droxybis­(1-imino­prop­oxy)arsanido-κ3 N,As,N′]platinum(II)
Source: Acta Crystallogr E Crystallogr Commun. 2020 Jan 10;76(Pt 2):180–5. doi: 10.1107/S2056989019016463 (PMC7001821; doi:10.1107/S2056989019016463)
Supplement: Supplementary file 1 [file e-76-00180-sup1.cif]

##############################################################################
#                                                                            #
# This CIF contains the data in a paper accepted for publication in          #
# Acta Crystallographica Section E. It conforms to the requirements of       #
# Notes for Authors for Acta Crystallographica Section E, and has been       #
# peer reviewed under the auspices of the IUCr Commission on Journals.       #
#                                                                            #
# Full details of the Crystallographic Information File format               #
# are given in the paper "The Crystallographic Information File (CIF):       #
# a New Standard Archive File for Crystallography" by S. R. Hall, F. H.      #
# Allen and I. D. Brown [Acta Cryst. (1991), A47, 655-685].                  #
#                                                                            #
# The current version of the core CIF dictionary is obtainable from          #
# ftp://ftp.iucr.org/pub/cif_core.dic.                                       #
#                                                                            #
# Software is freely available for graphical display of the structure(s)     #
# in this CIF. For information consult the CIF software page                 #
# http://www.iucr.org/resources/cif/software.                                #
#                                                                            #
# This file may be used for bona fide research purposes within the           #
# scientific community so long as proper attribution is given to the journal # 
# article from which it was obtained.                                        #
#                                                                            #
##############################################################################
data_global
_audit_creation_method     'WinGX routine CIF_UPDATE'
_audit_conform_dict_name     cif_core.dic
_audit_conform_dict_version     2.4.3
_journal_data_validation_number     ?
_journal_date_recd_electronic     2019-11-27
_journal_date_accepted     2019-12-06
_journal_name_full     'Acta Crystallographica, Section E'
_journal_year     2020
_journal_volume     76
_journal_issue      2
_journal_page_first     180
_journal_page_last     185
_journal_paper_category     GM
_journal_paper_doi     10.1107/S2056989019016463
_journal_coeditor_code     WM5532
_publ_contact_author_name     'Schutte-Smith, Marietjie'
_publ_contact_author_address
;
;
_publ_contact_author_email     'schuttem@ufs.ac.za'
_publ_contact_author_fax     '+27514017295 '
_publ_contact_author_phone     ' +27514019896'
_publ_section_title
;
Crystal structures of
chlorido[dihydroxybis(1-iminoethoxy)arsanido-\k<i>N</i>,<i>As</i>,<i>N</i>']\
platinum(II) and of a polymorph of
chlorido[dihydroxybis(1-iminopropoxy)arsanido-\k<i>N</i>,<i>As</i>,<i>N</i>']\
platinum(II)
;
_publ_section_title_footnote     .
loop_
    _publ_author_name
    _publ_author_address
    'Marogoa, Nina R.'
;
University of the Free State
Department of Chemistry
PO Box 339
Nelson Mandela Drive
Bloemfontein
9301
South Africa
;
    'Kama, D.V.'
;
University of the Free State
Department of Chemistry
PO Box 339
Nelson Mandela Drive
Bloemfontein
9301
South Africa
;
    'Visser, Hendrik G.'
;
University of the Free State
Department of Chemistry
PO Box 339
Nelson Mandela Drive
Bloemfontein
9301
South Africa
;
    'Schutte-Smith, M.'
;
University of the Free State
Department of Chemistry
PO Box 339
Nelson Mandela Drive
Bloemfontein
9301
South Africa
;
_publ_section_synopsis
;
The square-planar and trigonal--bipyramidal coordination environment around the
Pt and As atom, respectively, each are distorted, with a \t~5~ value of 0.794
and 0.711 for arsenic in (<b>1</b>) and (<b>2</b>), respectively.
;
data_1
_audit_creation_method     'WinGX routine CIF_UPDATE'
_chemical_name_systematic
;\
Chlorido[dihydroxybis(1-iminoethoxy)arsanido-\k<i>N</i>,<i>As</i>,<i>N</i>']\
platinum(II)
;
_chemical_formula_moiety     'C4 H10 As Cl N2 O4 Pt'
_chemical_formula_sum     'C4 H10 As Cl N2 O4 Pt'
_chemical_formula_iupac     '[Pt (C4 H10 As N2 O4) Cl]'
_chemical_formula_weight     455.59
_symmetry_cell_setting     triclinic
_symmetry_space_group_name_H-M     'P -1'
_symmetry_space_group_name_Hall     '-P 1'
loop_
    _symmetry_equiv_pos_as_xyz
    'x, y, z'
    '-x, -y, -z'
_cell_length_a     7.2720(10)
_cell_length_b     8.0990(10)
_cell_length_c     9.350(2)
_cell_angle_alpha     66.588(5)
_cell_angle_beta     83.993(5)
_cell_angle_gamma     76.737(5)
_cell_volume     491.81(14)
_cell_formula_units_Z     2
_cell_measurement_reflns_used     6890
_cell_measurement_theta_min     3.58
_cell_measurement_theta_max     28.28
_cell_measurement_temperature     100(2)
_exptl_crystal_description     'cuboid'
_exptl_crystal_colour     'colourless'
_exptl_crystal_size_max     0.39
_exptl_crystal_size_mid     0.293
_exptl_crystal_size_min     0.135
_exptl_crystal_density_diffrn     3.076
_exptl_crystal_F_000     416
_exptl_absorpt_coefficient_mu     17.86
_exptl_absorpt_correction_type     multi-scan
_exptl_absorpt_process_details
;
(SADABS; Bruker, 2012)
;
_exptl_absorpt_correction_T_min     0.003
_exptl_absorpt_correction_T_max     0.090
_diffrn_ambient_temperature     100(2)
_diffrn_radiation_type     MoK\a
_diffrn_radiation_wavelength     0.71069
_diffrn_measurement_device_type     'Bruker APEXII CCD'
_diffrn_measurement_method     '\f and \w scans'
_diffrn_reflns_number     8305
_diffrn_reflns_av_R_equivalents     0.0393
_diffrn_reflns_theta_min     3.76
_diffrn_reflns_theta_max     28.282
_diffrn_reflns_theta_full     25.24
_diffrn_measured_fraction_theta_max     0.99
_diffrn_measured_fraction_theta_full     0.993
_diffrn_reflns_limit_h_min     -9
_diffrn_reflns_limit_h_max     9
_diffrn_reflns_limit_k_min     -8
_diffrn_reflns_limit_k_max     10
_diffrn_reflns_limit_l_min     -12
_diffrn_reflns_limit_l_max     12
_reflns_number_total     2435
_reflns_number_gt     2345
_reflns_threshold_expression     'I > 2\s(I)'
_refine_ls_structure_factor_coef     Fsqd
_refine_ls_matrix_type     full
_refine_ls_R_factor_all     0.0211
_refine_ls_R_factor_gt     0.0202
_refine_ls_wR_factor_ref     0.0523
_refine_ls_goodness_of_fit_ref     1.181
_refine_ls_restrained_S_all     1.181
_refine_ls_number_reflns     2411
_refine_ls_number_parameters     136
_refine_ls_number_restraints     4
_refine_ls_hydrogen_treatment     mixed
_refine_ls_weighting_scheme     calc
_refine_ls_weighting_details
              'w=1/[\s^2^(Fo^2^)+(0.0170P)^2^+1.0064P] where P=(Fo^2^+2Fc^2^)/3'
_atom_sites_solution_hydrogens     mixed
_refine_ls_shift/su_max     0.001
_refine_ls_shift/su_mean     0
_refine_diff_density_max     0.785
_refine_diff_density_min     -2.045
_refine_ls_extinction_method     none
loop_
    _atom_type_symbol
    _atom_type_description
    _atom_type_scat_dispersion_real
    _atom_type_scat_dispersion_imag
    _atom_type_scat_source
    C C 0.0033 0.0016 'International Tables Vol C Tables 4.2.6.8 and 6.1.1.4'
    H H 0 0 'International Tables Vol C Tables 4.2.6.8 and 6.1.1.4'
    N N 0.0061 0.0033 'International Tables Vol C Tables 4.2.6.8 and 6.1.1.4'
    O O 0.0106 0.006 'International Tables Vol C Tables 4.2.6.8 and 6.1.1.4'
    Cl Cl 0.1484 0.1585 'International Tables Vol C Tables 4.2.6.8 and 6.1.1.4'
    As As 0.0499 2.0058 'International Tables Vol C Tables 4.2.6.8 and 6.1.1.4'
    Pt Pt -1.7033 8.3905 'International Tables Vol C Tables 4.2.6.8 and 6.1.1.4'
_computing_data_collection
;
APEX2 (Bruker, 2012)
;
_computing_cell_refinement
;
SAINT (Bruker, 2012)
;
_computing_data_reduction
;
SAINT (Bruker, 2012)
;
_computing_structure_solution
;
SHELXS97 (Sheldrick, 2008)
;
_computing_structure_refinement
;
SHELXL2014 (Sheldrick,  2015)
;
_computing_molecular_graphics
;
DIAMOND (Brandenburg & Putz, 2005)
;
_computing_publication_material
;
WinGX (Farrugia, 2012)
;
loop_
    _atom_site_type_symbol
    _atom_site_label
    _atom_site_fract_x
    _atom_site_fract_y
    _atom_site_fract_z
    _atom_site_U_iso_or_equiv
    _atom_site_adp_type
    _atom_site_calc_flag
    _atom_site_occupancy
    _atom_site_disorder_assembly
    _atom_site_disorder_group
    Pt Pt1 0.07024(2) 0.05975(2) 0.24814(2) 0.00525(6) Uani d 1 . .
    As As1 -0.10555(5) -0.15921(5) 0.31382(4) 0.00631(9) Uani d 1 . .
    Cl Cl1 0.22859(14) 0.30050(13) 0.18937(12) 0.01233(19) Uani d 1 . .
    O O4 -0.0662(4) -0.3392(4) 0.2529(3) 0.0115(6) Uani d 1 . .
    O O1 -0.2849(4) -0.0205(4) 0.1539(3) 0.0113(6) Uani d 1 . .
    C C3 -0.3872(6) 0.2425(6) -0.0760(5) 0.0130(8) Uani d 1 . .
    H H3B -0.508229 0.285642 -0.037137 0.019 Uiso calc 1 . .
    H H3A -0.400172 0.162257 -0.125455 0.019 Uiso calc 1 . .
    H H3C -0.339248 0.345439 -0.150284 0.019 Uiso calc 1 . .
    C C5 0.3527(6) -0.3940(6) 0.6461(5) 0.0136(8) Uani d 1 . .
    H H5A 0.451272 -0.333216 0.646809 0.02 Uiso calc 1 . .
    H H5C 0.407126 -0.505519 0.630569 0.02 Uiso calc 1 . .
    H H5B 0.285185 -0.422631 0.743999 0.02 Uiso calc 1 . .
    O O2 0.0724(4) -0.3296(4) 0.5035(3) 0.0098(6) Uani d 1 . .
    N N2 0.2483(5) -0.1101(5) 0.4204(4) 0.0098(7) Uani d 1 . .
    O O6 -0.2912(4) -0.1890(4) 0.4486(3) 0.0109(6) Uani d 1 . .
    N N1 -0.1134(5) 0.2051(5) 0.0754(4) 0.0099(7) Uani d 1 . .
    C C1 -0.2535(6) 0.1403(5) 0.0559(4) 0.0083(7) Uani d 1 . .
    C C2 0.2192(6) -0.2701(5) 0.5165(5) 0.0090(7) Uani d 1 . .
    H H2 0.355(5) -0.091(8) 0.448(6) 0.025(15) Uiso d 1 . .
    H H1 -0.113(8) 0.314(4) -0.004(5) 0.025(15) Uiso d 1 . .
    H H6 -0.236(7) -0.202(7) 0.527(4) 0.017(13) Uiso d 1 . .
    H H4 -0.059(8) -0.438(4) 0.328(5) 0.026(15) Uiso d 1 . .
loop_
    _atom_site_aniso_label
    _atom_site_aniso_U_11
    _atom_site_aniso_U_22
    _atom_site_aniso_U_33
    _atom_site_aniso_U_12
    _atom_site_aniso_U_13
    _atom_site_aniso_U_23
    Pt1 0.00569(9) 0.00337(9) 0.00559(9) -0.00199(6) -0.00017(6) -0.00001(6)
    As1 0.00695(19) 0.00417(19) 0.00666(18) -0.00267(14) -0.00050(14)
                                                                     0.00001(14)
    Cl1 0.0149(5) 0.0096(4) 0.0132(4) -0.0071(4) 0.0013(4) -0.0029(4)
    O4 0.0210(15) 0.0055(13) 0.0089(13) -0.0049(11) -0.0006(11) -0.0024(11)
    O1 0.0107(14) 0.0101(14) 0.0100(13) -0.0045(11) -0.0032(11) 0.0013(11)
    C3 0.0101(19) 0.014(2) 0.0105(18) 0.0002(15) -0.0032(15) -0.0015(15)
    C5 0.0084(18) 0.0122(19) 0.0143(19) -0.0030(15) -0.0055(15) 0.0029(15)
    O2 0.0107(14) 0.0059(13) 0.0098(13) -0.0049(10) -0.0003(11) 0.0016(11)
    N2 0.0068(16) 0.0103(17) 0.0109(16) -0.0039(13) -0.0017(13) -0.0010(13)
    O6 0.0062(13) 0.0161(14) 0.0095(13) -0.0038(11) 0.0006(11) -0.0034(11)
    N1 0.0128(17) 0.0059(16) 0.0091(16) -0.0024(13) -0.0009(13) -0.0005(13)
    C1 0.0108(18) 0.0048(17) 0.0065(17) 0.0022(14) -0.0007(14) -0.0013(14)
    C2 0.0082(18) 0.0074(18) 0.0092(17) 0.0002(14) 0.0004(14) -0.0021(14)
_geom_special_details
;
 All esds (except the esd in the dihedral angle between two l.s. planes)
 are estimated using the full covariance matrix.  The cell esds are taken
 into account individually in the estimation of esds in distances, angles
 and torsion angles; correlations between esds in cell parameters are only
 used when they are defined by crystal symmetry.  An approximate (isotropic)
 treatment of cell esds is used for estimating esds involving l.s. planes.
;
loop_
    _geom_bond_atom_site_label_1
    _geom_bond_atom_site_label_2
    _geom_bond_site_symmetry_2
    _geom_bond_distance
    _geom_bond_publ_flag
    Pt1 N1 . 1.999(4) ?
    Pt1 N2 . 2.005(4) ?
    Pt1 As1 . 2.2730(12) ?
    Pt1 Cl1 . 2.3401(15) ?
    As1 O4 . 1.722(3) ?
    As1 O6 . 1.738(3) ?
    As1 O1 . 1.898(3) ?
    As1 O2 . 2.107(3) ?
    O4 H4 . 0.821(19) ?
    O1 C1 . 1.316(5) ?
    C3 C1 . 1.491(5) ?
    C3 H3B . 0.96 ?
    C3 H3A . 0.96 ?
    C3 H3C . 0.96 ?
    C5 C2 . 1.501(5) ?
    C5 H5A . 0.96 ?
    C5 H5C . 0.96 ?
    C5 H5B . 0.96 ?
    O2 C2 . 1.302(5) ?
    N2 C2 . 1.301(5) ?
    N2 H2 . 0.90(2) ?
    O6 H6 . 0.827(19) ?
    N1 C1 . 1.306(5) ?
    N1 H1 . 0.901(19) ?
loop_
    _geom_angle_atom_site_label_1
    _geom_angle_atom_site_label_2
    _geom_angle_atom_site_label_3
    _geom_angle_site_symmetry_1
    _geom_angle_site_symmetry_3
    _geom_angle
    _geom_angle_publ_flag
    N1 Pt1 N2 . . 173.90(13) ?
    N1 Pt1 As1 . . 85.18(11) ?
    N2 Pt1 As1 . . 89.42(11) ?
    N1 Pt1 Cl1 . . 93.28(11) ?
    N2 Pt1 Cl1 . . 92.34(11) ?
    As1 Pt1 Cl1 . . 174.79(3) ?
    O4 As1 O6 . . 106.98(14) ?
    O4 As1 O1 . . 90.06(14) ?
    O6 As1 O1 . . 88.71(14) ?
    O4 As1 O2 . . 88.29(13) ?
    O6 As1 O2 . . 86.29(13) ?
    O1 As1 O2 . . 174.04(11) ?
    O4 As1 Pt1 . . 126.37(10) ?
    O6 As1 Pt1 . . 126.42(10) ?
    O1 As1 Pt1 . . 95.35(10) ?
    O2 As1 Pt1 . . 90.24(9) ?
    As1 O4 H4 . . 111(4) ?
    C1 O1 As1 . . 116.4(3) ?
    C1 C3 H3B . . 109.5 ?
    C1 C3 H3A . . 109.5 ?
    H3B C3 H3A . . 109.5 ?
    C1 C3 H3C . . 109.5 ?
    H3B C3 H3C . . 109.5 ?
    H3A C3 H3C . . 109.5 ?
    C2 C5 H5A . . 109.5 ?
    C2 C5 H5C . . 109.5 ?
    H5A C5 H5C . . 109.5 ?
    C2 C5 H5B . . 109.5 ?
    H5A C5 H5B . . 109.5 ?
    H5C C5 H5B . . 109.5 ?
    C2 O2 As1 . . 116.5(2) ?
    C2 N2 Pt1 . . 122.5(3) ?
    C2 N2 H2 . . 109(4) ?
    Pt1 N2 H2 . . 129(4) ?
    As1 O6 H6 . . 100(4) ?
    C1 N1 Pt1 . . 121.7(3) ?
    C1 N1 H1 . . 109(4) ?
    Pt1 N1 H1 . . 130(4) ?
    N1 C1 O1 . . 121.2(4) ?
    N1 C1 C3 . . 122.7(4) ?
    O1 C1 C3 . . 116.1(4) ?
    N2 C2 O2 . . 121.1(4) ?
    N2 C2 C5 . . 121.7(4) ?
    O2 C2 C5 . . 117.2(3) ?
loop_
    _geom_torsion_atom_site_label_1
    _geom_torsion_atom_site_label_2
    _geom_torsion_atom_site_label_3
    _geom_torsion_atom_site_label_4
    _geom_torsion_site_symmetry_1
    _geom_torsion_site_symmetry_2
    _geom_torsion_site_symmetry_3
    _geom_torsion_site_symmetry_4
    _geom_torsion
    _geom_torsion_publ_flag
    O4 As1 O1 C1 . . . . -123.0(3) ?
    O6 As1 O1 C1 . . . . 130.0(3) ?
    Pt1 As1 O1 C1 . . . . 3.5(3) ?
    Pt1 N1 C1 O1 . . . . 3.2(6) ?
    Pt1 N1 C1 C3 . . . . -177.2(3) ?
    As1 O1 C1 N1 . . . . -4.6(5) ?
    As1 O1 C1 C3 . . . . 175.8(3) ?
    Pt1 N2 C2 O2 . . . . 1.2(6) ?
    Pt1 N2 C2 C5 . . . . -179.1(3) ?
    As1 O2 C2 N2 . . . . 2.8(5) ?
    As1 O2 C2 C5 . . . . -177.0(3) ?
loop_
    _geom_hbond_atom_site_label_D
    _geom_hbond_atom_site_label_H
    _geom_hbond_atom_site_label_A
    _geom_hbond_site_symmetry_A
    _geom_hbond_distance_DH
    _geom_hbond_distance_HA
    _geom_hbond_distance_DA
    _geom_hbond_angle_DHA
    _geom_hbond_publ_flag
    N1 H1 O4 2 0.901(19) 2.50(5) 3.077(5) 122(4) yes
    N2 H2 O6 1_655 0.90(2) 2.51(4) 3.280(5) 143(5) yes
    O4 H4 O2 2_546 0.821(19) 1.93(2) 2.750(4) 173(6) yes
    O6 H6 O2 . 0.827(19) 2.27(5) 2.643(4) 108(4) yes
    O6 H6 Cl1 2_556 0.827(19) 2.45(3) 3.191(3) 149(5) yes
    C3 H3B Cl1 1_455 0.96 2.72 3.613(5) 154.6 yes
_iucr_refine_instructions_details
;
TITL 16Dnm1_0m in P-1
    shelx.res
    created by SHELXL-2018/3 at 16:26:26 on 04-Dec-2019
CELL  0.71069   7.2720   8.0990   9.3500   66.588   83.993   76.737
ZERR     2.00   0.0050   0.0050   0.0050    0.005    0.005    0.005
LATT   1
SFAC  C    H    N    O    CL   AS   PT
UNIT  8 20 4 8 2 2 2
MERG   2
OMIT     1   0   0
OMIT     0   1   0
OMIT     1   0   1
OMIT     1   1   1
OMIT     0   0   1
OMIT     0   1   1
HTAB N1 O4_$1
HTAB N2 O6_$2
HTAB O4 O2_$3
HTAB O6 O2
HTAB O6 Cl1_$4
HTAB C3 Cl1_$5
EQIV $1 -x,-y,-z
EQIV $2 1+x,y,z
EQIV $3 -x,-1-y,1-z
EQIV $4 -x,-y,1-z
EQIV $5 -1+x,y,z
DFIX     0.890   0.020 H1 N1
DFIX     0.890   0.020 H2 N2
DFIX     0.840   0.020 H4 O4
DFIX     0.840   0.020 H6 O6
FMAP   2
PLAN   25
ACTA
BOND
BOND   $H
CONF
LIST   4
L.S.   4
WGHT    0.017000    1.006400
FVAR       0.13188
PT1   7    0.070239    0.059754    0.248141    11.00000    0.00569    0.00337 =
         0.00559   -0.00001   -0.00017   -0.00199
AS1   6   -0.105551   -0.159212    0.313822    11.00000    0.00695    0.00417 =
         0.00666    0.00001   -0.00050   -0.00267
CL1   5    0.228592    0.300502    0.189369    11.00000    0.01485    0.00956 =
         0.01322   -0.00293    0.00128   -0.00712
O4    4   -0.066211   -0.339231    0.252879    11.00000    0.02104    0.00549 =
         0.00888   -0.00241   -0.00060   -0.00487
O1    4   -0.284911   -0.020506    0.153853    11.00000    0.01070    0.01010 =
         0.00999    0.00125   -0.00317   -0.00450
C3    1   -0.387181    0.242503   -0.075975    11.00000    0.01008    0.01436 =
         0.01048   -0.00146   -0.00322    0.00025
AFIX 137
H3B   2   -0.508229    0.285642   -0.037137    11.00000   -1.50000
H3A   2   -0.400172    0.162257   -0.125455    11.00000   -1.50000
H3C   2   -0.339248    0.345439   -0.150284    11.00000   -1.50000
AFIX   0
C5    1    0.352716   -0.394032    0.646149    11.00000    0.00837    0.01217 =
         0.01433    0.00286   -0.00547   -0.00300
AFIX 137
H5A   2    0.451272   -0.333216    0.646809    11.00000   -1.50000
H5C   2    0.407126   -0.505519    0.630569    11.00000   -1.50000
H5B   2    0.285185   -0.422631    0.743999    11.00000   -1.50000
AFIX   0
O2    4    0.072365   -0.329584    0.503550    11.00000    0.01068    0.00595 =
         0.00984    0.00163   -0.00028   -0.00488
N2    3    0.248328   -0.110063    0.420374    11.00000    0.00681    0.01029 =
         0.01092   -0.00100   -0.00173   -0.00388
O6    4   -0.291183   -0.189010    0.448619    11.00000    0.00622    0.01608 =
         0.00946   -0.00340    0.00058   -0.00383
N1    3   -0.113427    0.205089    0.075408    11.00000    0.01276    0.00587 =
         0.00912   -0.00055   -0.00089   -0.00242
C1    1   -0.253470    0.140280    0.055941    11.00000    0.01082    0.00480 =
         0.00645   -0.00129   -0.00074    0.00224
C2    1    0.219173   -0.270123    0.516524    11.00000    0.00820    0.00745 =
         0.00920   -0.00208    0.00039    0.00023
H2    2    0.354765   -0.091272    0.447631    11.00000    0.02500
H1    2   -0.112569    0.314326   -0.003730    11.00000    0.02505
H6    2   -0.235983   -0.202429    0.526643    11.00000    0.01737
H4    2   -0.059180   -0.437930    0.327516    11.00000    0.02606
HKLF 4
REM  16Dnm1_0m in P-1
REM wR2 = 0.0523, GooF = S = 1.181, Restrained GooF = 1.181 for all data
REM R1 = 0.0202 for 2345 Fo > 4sig(Fo) and 0.0211 for all 2411 data
REM 136 parameters refined using 4 restraints
END
WGHT      0.0170      1.0064
REM Highest difference peak  0.785,  deepest hole -2.045,  1-sigma level  0.270
Q1    1   0.2275 -0.0052  0.1399  11.00000  0.05    0.78
Q2    1  -0.0492 -0.0965  0.4798  11.00000  0.05    0.75
Q3    1   0.0860  0.0181  0.5219  11.00000  0.05    0.72
Q4    1  -0.2256  0.2361 -0.2008  11.00000  0.05    0.71
Q5    1   0.2386  0.0872  0.3777  11.00000  0.05    0.69
Q6    1  -0.0608  0.1012  0.3419  11.00000  0.05    0.68
Q7    1  -0.1107  0.0153 -0.0057  11.00000  0.05    0.66
Q8    1   0.0278 -0.3602  0.1380  11.00000  0.05    0.63
Q9    1   0.2676 -0.1048  0.6576  11.00000  0.05    0.62
Q10   1  -0.1548  0.1627 -0.0728  11.00000  0.05    0.61
Q11   1  -0.0535  0.1476 -0.0962  11.00000  0.05    0.60
Q12   1   0.3442 -0.4440  0.7920  11.00000  0.05    0.60
Q13   1  -0.2050 -0.3248  0.1602  11.00000  0.05    0.59
Q14   1   0.0631 -0.2005  0.2232  11.00000  0.05    0.59
Q15   1   0.0926 -0.2841  0.6579  11.00000  0.05    0.59
Q16   1  -0.2610 -0.0236  0.4577  11.00000  0.05    0.58
Q17   1   0.3678  0.2797  0.2454  11.00000  0.05    0.58
Q18   1   0.2219 -0.1020  0.5456  11.00000  0.05    0.58
Q19   1  -0.4265 -0.0188  0.3326  11.00000  0.05    0.58
Q20   1  -0.0640 -0.1874  0.5534  11.00000  0.05    0.58
Q21   1  -0.3399 -0.0056 -0.0655  11.00000  0.05    0.57
Q22   1  -0.7680  0.3242 -0.0624  11.00000  0.05    0.57
Q23   1  -0.2373  0.1056 -0.2201  11.00000  0.05    0.57
Q24   1   0.1691 -0.3138  0.7677  11.00000  0.05    0.56
Q25   1  -0.3165 -0.0745 -0.0164  11.00000  0.05    0.56
;
data_2
_audit_creation_method     'WinGX routine CIF_UPDATE'
_chemical_name_systematic
;\
Chlorido[dihydroxybis(1-iminopropoxy)arsanido-\k<i>N</i>,<i>As</i>,<i>N</i>']\
platinum(II)
;
_chemical_formula_moiety     'C6 H14 As Cl N2 O4 Pt'
_chemical_formula_sum     'C6 H14 As Cl N2 O4 Pt'
_chemical_formula_iupac     '[Pt (C6 H14 As N2 O4) Cl]'
_chemical_formula_weight     483.65
_symmetry_cell_setting     monoclinic
_symmetry_space_group_name_H-M     'P 21/c'
_symmetry_space_group_name_Hall     '-P 2ybc'
loop_
    _symmetry_equiv_pos_as_xyz
    'x, y, z'
    '-x, y+1/2, -z+1/2'
    '-x, -y, -z'
    'x, -y-1/2, z-1/2'
_cell_length_a     8.9009(3)
_cell_length_b     14.1270(5)
_cell_length_c     9.6438(3)
_cell_angle_alpha     90
_cell_angle_beta     98.243(2)
_cell_angle_gamma     90
_cell_volume     1200.11(9)
_cell_formula_units_Z     4
_cell_measurement_reflns_used     9966
_cell_measurement_theta_min     3.59
_cell_measurement_theta_max     28.4
_cell_measurement_temperature     100(2)
_exptl_crystal_description     plate
_exptl_crystal_colour     colourless
_exptl_crystal_size_max     0.545
_exptl_crystal_size_mid     0.419
_exptl_crystal_size_min     0.08
_exptl_crystal_density_diffrn     2.677
_exptl_crystal_F_000     896
_exptl_absorpt_coefficient_mu     14.646
_exptl_absorpt_correction_type     multi-scan
_exptl_absorpt_process_details
;
(SADABS; Bruker, 2012)
;
_exptl_absorpt_correction_T_min     0.001
_exptl_absorpt_correction_T_max     0.301
_diffrn_ambient_temperature     100(2)
_diffrn_radiation_type     MoK\a
_diffrn_radiation_wavelength     0.71069
_diffrn_measurement_device_type     'Bruker APEXII CCD'
_diffrn_measurement_method     '\f and \w scans'
_diffrn_reflns_number     41298
_diffrn_reflns_av_R_equivalents     0.0465
_diffrn_reflns_av_unetI/netI     0.0203
_diffrn_reflns_theta_min     4.433
_diffrn_reflns_theta_max     27.999
_diffrn_reflns_theta_full     25.24
_diffrn_measured_fraction_theta_max     0.997
_diffrn_measured_fraction_theta_full     0.995
_diffrn_reflns_limit_h_min     -11
_diffrn_reflns_limit_h_max     11
_diffrn_reflns_limit_k_min     -18
_diffrn_reflns_limit_k_max     18
_diffrn_reflns_limit_l_min     -12
_diffrn_reflns_limit_l_max     12
_reflns_number_total     2891
_reflns_number_gt     2700
_reflns_threshold_expression     'I > 2\s(I)'
_refine_ls_structure_factor_coef     Fsqd
_refine_ls_matrix_type     full
_refine_ls_R_factor_all     0.0239
_refine_ls_R_factor_gt     0.0222
_refine_ls_wR_factor_ref     0.0809
_refine_ls_goodness_of_fit_ref     1.053
_refine_ls_restrained_S_all     1.053
_refine_ls_number_reflns     2891
_refine_ls_number_parameters     148
_refine_ls_number_restraints     1
_refine_ls_hydrogen_treatment     mixed
_refine_ls_weighting_scheme     calc
_refine_ls_weighting_details
              'w=1/[\s^2^(Fo^2^)+(0.0629P)^2^+1.2010P] where P=(Fo^2^+2Fc^2^)/3'
_atom_sites_solution_hydrogens     mixed
_atom_sites_solution_primary     heavy
_refine_ls_shift/su_max     0
_refine_ls_shift/su_mean     0
_refine_diff_density_max     1.534
_refine_diff_density_min     -1.975
_refine_ls_extinction_method     none
loop_
    _atom_type_symbol
    _atom_type_description
    _atom_type_scat_dispersion_real
    _atom_type_scat_dispersion_imag
    _atom_type_scat_source
    C C 0.0033 0.0016 'International Tables Vol C Tables 4.2.6.8 and 6.1.1.4'
    H H 0 0 'International Tables Vol C Tables 4.2.6.8 and 6.1.1.4'
    N N 0.0061 0.0033 'International Tables Vol C Tables 4.2.6.8 and 6.1.1.4'
    O O 0.0106 0.006 'International Tables Vol C Tables 4.2.6.8 and 6.1.1.4'
    Cl Cl 0.1484 0.1585 'International Tables Vol C Tables 4.2.6.8 and 6.1.1.4'
    As As 0.0499 2.0058 'International Tables Vol C Tables 4.2.6.8 and 6.1.1.4'
    Pt Pt -1.7033 8.3905 'International Tables Vol C Tables 4.2.6.8 and 6.1.1.4'
_computing_data_collection
;
APEX2 (Bruker, 2012)
;
_computing_cell_refinement
;
SAINT (Bruker, 2012)
;
_computing_data_reduction
;
SAINT (Bruker, 2012)
;
_computing_structure_solution
;
SHELXS97 (Sheldrick, 2008)
;
_computing_structure_refinement
;
SHELXL2014 (Sheldrick,  2015)
;
_computing_molecular_graphics
;
DIAMOND (Brandenburg & Putz, 2005)
;
_computing_publication_material
;
WinGX (Farrugia, 2012)
;
loop_
    _atom_site_type_symbol
    _atom_site_label
    _atom_site_fract_x
    _atom_site_fract_y
    _atom_site_fract_z
    _atom_site_U_iso_or_equiv
    _atom_site_adp_type
    _atom_site_calc_flag
    _atom_site_occupancy
    _atom_site_disorder_assembly
    _atom_site_disorder_group
    Pt Pt1 0.33235(2) 0.06675(2) 0.08616(2) 0.00918(9) Uani d 1 . .
    As As1 0.47791(4) 0.19900(3) 0.11318(4) 0.00918(11) Uani d 1 . .
    Cl Cl1 0.17867(12) -0.06796(6) 0.05304(12) 0.0183(2) Uani d 1 . .
    O O4 0.6100(3) 0.2309(2) 0.0038(3) 0.0127(5) Uani d 1 . .
    H H4 0.676165 0.190233 0.007601 0.019 Uiso calc 1 . .
    O O1 0.6421(3) 0.13513(19) 0.2392(3) 0.0127(5) Uani d 1 . .
    O O6 0.4810(3) 0.2897(2) 0.2331(3) 0.0150(6) Uani d 1 . .
    H H6 0.524135 0.27179 0.309457 0.022 Uiso calc 1 . .
    C C5 0.1062(5) 0.2938(3) -0.1667(4) 0.0168(8) Uani d 1 . .
    H H5B 0.167052 0.336047 -0.21515 0.02 Uiso calc 1 . .
    H H5A 0.047602 0.332619 -0.110998 0.02 Uiso calc 1 . .
    C C2 0.2107(5) 0.2323(3) -0.0697(4) 0.0127(7) Uani d 1 . .
    N N2 0.1856(4) 0.1445(2) -0.0450(3) 0.0134(6) Uani d 1 . .
    C C4 0.7743(6) 0.0425(4) 0.5043(5) 0.0297(10) Uani d 1 . .
    H H4B 0.79075 0.109321 0.495994 0.045 Uiso calc 1 . .
    H H4A 0.861994 0.014145 0.557876 0.045 Uiso calc 1 . .
    H H4C 0.68723 0.032054 0.550648 0.045 Uiso calc 1 . .
    O O2 0.3329(3) 0.27611(19) -0.0081(3) 0.0130(5) Uani d 1 . .
    C C1 0.6203(5) 0.0463(3) 0.2667(4) 0.0119(7) Uani d 1 . .
    C C3 0.7473(5) -0.0015(3) 0.3597(4) 0.0180(8) Uani d 1 . .
    H H3B 0.8395 0.002883 0.317329 0.022 Uiso calc 1 . .
    H H3A 0.723211 -0.068067 0.368096 0.022 Uiso calc 1 . .
    N N1 0.4959(4) 0.0020(2) 0.2166(3) 0.0129(6) Uani d 1 . .
    C C6 -0.0037(5) 0.2407(3) -0.2757(5) 0.0260(10) Uani d 1 . .
    H H6B 0.052289 0.198648 -0.327478 0.039 Uiso calc 1 . .
    H H6C -0.058897 0.285263 -0.338787 0.039 Uiso calc 1 . .
    H H6A -0.073555 0.204823 -0.229549 0.039 Uiso calc 1 . .
    H H1 0.489(6) -0.057(4) 0.244(6) 0.026(17) Uiso d 1 . .
    H H2 0.106(4) 0.120(4) -0.090(5) 0.023(14) Uiso d 1 . .
loop_
    _atom_site_aniso_label
    _atom_site_aniso_U_11
    _atom_site_aniso_U_22
    _atom_site_aniso_U_33
    _atom_site_aniso_U_12
    _atom_site_aniso_U_13
    _atom_site_aniso_U_23
    Pt1 0.01054(13) 0.00700(12) 0.00989(12) -0.00034(4) 0.00112(8) -0.00025(4)
    As1 0.0127(2) 0.00657(19) 0.00790(18) -0.00061(13) 0.00022(15) -0.00002(12)
    Cl1 0.0126(5) 0.0103(5) 0.0318(6) -0.0023(3) 0.0029(4) -0.0018(3)
    O4 0.0132(14) 0.0138(12) 0.0109(11) -0.0004(10) 0.0009(10) 0.0029(10)
    O1 0.0149(14) 0.0097(12) 0.0127(12) -0.0006(10) -0.0008(10) 0.0028(10)
    O6 0.0258(16) 0.0084(13) 0.0092(12) 0.0020(11) -0.0026(11) -0.0014(9)
    C5 0.014(2) 0.0172(19) 0.0180(18) 0.0012(15) -0.0003(15) 0.0040(15)
    C2 0.0152(19) 0.0142(18) 0.0086(15) 0.0040(15) 0.0014(13) -0.0010(13)
    N2 0.0125(16) 0.0132(16) 0.0143(15) -0.0009(13) 0.0008(13) 0.0009(12)
    C4 0.032(3) 0.035(3) 0.019(2) 0.010(2) -0.0082(19) -0.001(2)
    O2 0.0139(14) 0.0104(12) 0.0139(12) -0.0002(10) -0.0010(10) 0.0018(10)
    C1 0.016(2) 0.0103(16) 0.0107(16) 0.0016(15) 0.0053(14) -0.0001(13)
    C3 0.020(2) 0.0132(18) 0.0191(18) 0.0038(15) -0.0020(16) 0.0029(14)
    N1 0.0178(17) 0.0085(15) 0.0122(14) 0.0028(12) 0.0013(12) 0.0019(12)
    C6 0.023(2) 0.029(2) 0.022(2) 0.0019(18) -0.0081(18) 0.0108(18)
_geom_special_details
;
 All esds (except the esd in the dihedral angle between two l.s. planes)
 are estimated using the full covariance matrix.  The cell esds are taken
 into account individually in the estimation of esds in distances, angles
 and torsion angles; correlations between esds in cell parameters are only
 used when they are defined by crystal symmetry.  An approximate (isotropic)
 treatment of cell esds is used for estimating esds involving l.s. planes.
;
loop_
    _geom_bond_atom_site_label_1
    _geom_bond_atom_site_label_2
    _geom_bond_site_symmetry_2
    _geom_bond_distance
    _geom_bond_publ_flag
    Pt1 N1 . 2.003(3) ?
    Pt1 N2 . 2.010(3) ?
    Pt1 As1 . 2.2672(8) ?
    Pt1 Cl1 . 2.3387(11) ?
    As1 O6 . 1.724(3) ?
    As1 O4 . 1.747(3) ?
    As1 O2 . 1.946(3) ?
    As1 O1 . 1.979(3) ?
    O4 H4 . 0.82 ?
    O1 C1 . 1.303(4) ?
    O6 H6 . 0.82 ?
    C5 C2 . 1.498(5) ?
    C5 C6 . 1.527(6) ?
    C5 H5B . 0.97 ?
    C5 H5A . 0.97 ?
    C2 N2 . 1.289(5) ?
    C2 O2 . 1.316(5) ?
    N2 H2 . 0.854(19) ?
    C4 C3 . 1.514(6) ?
    C4 H4B . 0.96 ?
    C4 H4A . 0.96 ?
    C4 H4C . 0.96 ?
    C1 N1 . 1.303(5) ?
    C1 C3 . 1.500(5) ?
    C3 H3B . 0.97 ?
    C3 H3A . 0.97 ?
    N1 H1 . 0.88(5) ?
    C6 H6B . 0.96 ?
    C6 H6C . 0.96 ?
    C6 H6A . 0.96 ?
loop_
    _geom_angle_atom_site_label_1
    _geom_angle_atom_site_label_2
    _geom_angle_atom_site_label_3
    _geom_angle_site_symmetry_1
    _geom_angle_site_symmetry_3
    _geom_angle
    _geom_angle_publ_flag
    N1 Pt1 N2 . . 173.20(14) ?
    N1 Pt1 As1 . . 87.25(10) ?
    N2 Pt1 As1 . . 86.05(10) ?
    N1 Pt1 Cl1 . . 94.16(11) ?
    N2 Pt1 Cl1 . . 92.53(10) ?
    As1 Pt1 Cl1 . . 178.51(3) ?
    O6 As1 O4 . . 105.44(14) ?
    O6 As1 O2 . . 86.12(13) ?
    O4 As1 O2 . . 86.48(13) ?
    O6 As1 O1 . . 89.28(12) ?
    O4 As1 O1 . . 89.27(13) ?
    O2 As1 O1 . . 172.68(11) ?
    O6 As1 Pt1 . . 130.05(11) ?
    O4 As1 Pt1 . . 124.46(9) ?
    O2 As1 Pt1 . . 94.20(9) ?
    O1 As1 Pt1 . . 93.12(8) ?
    As1 O4 H4 . . 109.5 ?
    C1 O1 As1 . . 116.5(2) ?
    As1 O6 H6 . . 109.5 ?
    C2 C5 C6 . . 115.1(3) ?
    C2 C5 H5B . . 108.5 ?
    C6 C5 H5B . . 108.5 ?
    C2 C5 H5A . . 108.5 ?
    C6 C5 H5A . . 108.5 ?
    H5B C5 H5A . . 107.5 ?
    N2 C2 O2 . . 121.5(3) ?
    N2 C2 C5 . . 124.4(4) ?
    O2 C2 C5 . . 114.1(3) ?
    C2 N2 Pt1 . . 121.9(3) ?
    C2 N2 H2 . . 117(4) ?
    Pt1 N2 H2 . . 121(4) ?
    C3 C4 H4B . . 109.5 ?
    C3 C4 H4A . . 109.5 ?
    H4B C4 H4A . . 109.5 ?
    C3 C4 H4C . . 109.5 ?
    H4B C4 H4C . . 109.5 ?
    H4A C4 H4C . . 109.5 ?
    C2 O2 As1 . . 116.2(2) ?
    O1 C1 N1 . . 122.0(4) ?
    O1 C1 C3 . . 115.7(4) ?
    N1 C1 C3 . . 122.2(4) ?
    C1 C3 C4 . . 111.8(4) ?
    C1 C3 H3B . . 109.3 ?
    C4 C3 H3B . . 109.3 ?
    C1 C3 H3A . . 109.3 ?
    C4 C3 H3A . . 109.3 ?
    H3B C3 H3A . . 107.9 ?
    C1 N1 Pt1 . . 121.1(3) ?
    C1 N1 H1 . . 116(4) ?
    Pt1 N1 H1 . . 123(4) ?
    C5 C6 H6B . . 109.5 ?
    C5 C6 H6C . . 109.5 ?
    H6B C6 H6C . . 109.5 ?
    C5 C6 H6A . . 109.5 ?
    H6B C6 H6A . . 109.5 ?
    H6C C6 H6A . . 109.5 ?
loop_
    _geom_torsion_atom_site_label_1
    _geom_torsion_atom_site_label_2
    _geom_torsion_atom_site_label_3
    _geom_torsion_atom_site_label_4
    _geom_torsion_site_symmetry_1
    _geom_torsion_site_symmetry_2
    _geom_torsion_site_symmetry_3
    _geom_torsion_site_symmetry_4
    _geom_torsion
    _geom_torsion_publ_flag
    C6 C5 C2 N2 . . . . -21.3(6) ?
    C6 C5 C2 O2 . . . . 159.6(3) ?
    O2 C2 N2 Pt1 . . . . -1.3(5) ?
    C5 C2 N2 Pt1 . . . . 179.8(3) ?
    N2 C2 O2 As1 . . . . 3.5(5) ?
    C5 C2 O2 As1 . . . . -177.5(2) ?
    As1 O1 C1 N1 . . . . -1.4(5) ?
    As1 O1 C1 C3 . . . . 178.6(3) ?
    O1 C1 C3 C4 . . . . 63.1(5) ?
    N1 C1 C3 C4 . . . . -116.9(4) ?
    O1 C1 N1 Pt1 . . . . 2.7(5) ?
    C3 C1 N1 Pt1 . . . . -177.4(3) ?
loop_
    _geom_hbond_atom_site_label_D
    _geom_hbond_atom_site_label_H
    _geom_hbond_atom_site_label_A
    _geom_hbond_site_symmetry_A
    _geom_hbond_distance_DH
    _geom_hbond_distance_HA
    _geom_hbond_distance_DA
    _geom_hbond_angle_DHA
    _geom_hbond_publ_flag
    N1 H1 O6 2_645 0.88(5) 2.19(5) 3.041(4) 163(5) yes
    N2 H2 Cl1 3 0.854(19) 2.71(4) 3.408(4) 140(4) yes
    O4 H4 Cl1 3_655 0.82 2.28 3.071(3) 161.4 yes
    O6 H6 O1 . 0.82 2.34 2.608(4) 99.6 yes
    O6 H6 O4 4_566 0.82 1.92 2.712(4) 162.2 yes
    C6 H6A Cl1 3 0.96 2.82 3.735(5) 159.1 yes
_iucr_refine_instructions_details
;
TITL 16Tnm2_0ma in P2(1)/c
    shelx.res
    created by SHELXL-2018/3 at 12:12:02 on 18-Nov-2019
CELL  0.71069   8.9010  14.1270   9.6440   90.000   98.243   90.000
ZERR     4.00   0.0050   0.0050   0.0050    0.005    0.005    0.005
LATT   1
SYMM  - X, 1/2 + Y, 1/2 - Z
SFAC  C    H    N    O    CL   AS   PT
UNIT  24 56 8 16 4 4 4
MERG   2
OMIT    -4.00  56.00
OMIT     1   0   0
OMIT     0   1   1
OMIT     1   1   1
OMIT     0   2   1
OMIT     1   1   0
OMIT     0   2   0
OMIT    -1   1   1
OMIT     1   2   0
OMIT    -1   2   1
OMIT     0   0   2
HTAB O4 Cl1_$1
HTAB O6 O1
HTAB O6 O4_$2
HTAB C6 Cl1_$3
HTAB N1 O6_$4
HTAB N2 Cl1_$3
EQIV $1 1-x,-y,-z
EQIV $2 x,1/2-y,1/2+z
EQIV $3 -x,-y,-z
EQIV $4 1-x,-1/2+y,1/2-z
DFIX     0.870   0.020 N2 H2
FMAP   2
PLAN   25
ACTA
BOND
BOND   $H
CONF
LIST   4
L.S.   4
WGHT    0.062900    1.201000
FVAR       0.07167
PT1   7    0.332352    0.066746    0.086164    11.00000    0.01054    0.00700 =
         0.00989   -0.00025    0.00112   -0.00034
AS1   6    0.477912    0.198997    0.113181    11.00000    0.01270    0.00657 =
         0.00790   -0.00002    0.00022   -0.00061
CL1   5    0.178671   -0.067962    0.053043    11.00000    0.01264    0.01030 =
         0.03185   -0.00180    0.00288   -0.00230
O4    4    0.609955    0.230895    0.003761    11.00000    0.01323    0.01377 =
         0.01093    0.00293    0.00086   -0.00040
AFIX 147
H4    2    0.676165    0.190233    0.007601    11.00000   -1.50000
AFIX   0
O1    4    0.642071    0.135133    0.239237    11.00000    0.01489    0.00968 =
         0.01271    0.00278   -0.00080   -0.00060
O6    4    0.480980    0.289702    0.233125    11.00000    0.02581    0.00838 =
         0.00918   -0.00138   -0.00263    0.00202
AFIX 147
H6    2    0.524135    0.271790    0.309457    11.00000   -1.50000
AFIX   0
C5    1    0.106163    0.293811   -0.166681    11.00000    0.01445    0.01724 =
         0.01805    0.00396   -0.00034    0.00116
AFIX  23
H5B   2    0.167052    0.336047   -0.215150    11.00000   -1.20000
H5A   2    0.047602    0.332619   -0.110998    11.00000   -1.20000
AFIX   0
C2    1    0.210724    0.232337   -0.069746    11.00000    0.01517    0.01421 =
         0.00862   -0.00103    0.00143    0.00405
N2    3    0.185621    0.144481   -0.045003    11.00000    0.01245    0.01316 =
         0.01431    0.00086    0.00080   -0.00086
C4    1    0.774289    0.042528    0.504289    11.00000    0.03182    0.03491 =
         0.01893   -0.00131   -0.00818    0.00989
AFIX 137
H4B   2    0.790750    0.109321    0.495994    11.00000   -1.50000
H4A   2    0.861994    0.014145    0.557876    11.00000   -1.50000
H4C   2    0.687230    0.032054    0.550648    11.00000   -1.50000
AFIX   0
O2    4    0.332861    0.276112   -0.008059    11.00000    0.01389    0.01039 =
         0.01389    0.00177   -0.00100   -0.00019
C1    1    0.620265    0.046324    0.266749    11.00000    0.01558    0.01025 =
         0.01073   -0.00006    0.00527    0.00158
C3    1    0.747307   -0.001533    0.359747    11.00000    0.02043    0.01324 =
         0.01905    0.00286   -0.00202    0.00385
AFIX  23
H3B   2    0.839500    0.002883    0.317329    11.00000   -1.20000
H3A   2    0.723211   -0.068067    0.368096    11.00000   -1.20000
AFIX   0
N1    3    0.495892    0.002040    0.216632    11.00000    0.01776    0.00848 =
         0.01224    0.00188    0.00135    0.00285
C6    1   -0.003692    0.240710   -0.275742    11.00000    0.02313    0.02913 =
         0.02232    0.01080   -0.00807    0.00195
AFIX 137
H6B   2    0.052289    0.198648   -0.327478    11.00000   -1.50000
H6C   2   -0.058897    0.285263   -0.338787    11.00000   -1.50000
H6A   2   -0.073555    0.204823   -0.229549    11.00000   -1.50000
AFIX   0
H1    2    0.488766   -0.056748    0.243678    11.00000    0.02604
H2    2    0.105609    0.119953   -0.090299    11.00000    0.02321
HKLF 4
REM  16Tnm2_0ma in P2(1)/c
REM wR2 = 0.0809, GooF = S = 1.053, Restrained GooF = 1.053 for all data
REM R1 = 0.0222 for 2700 Fo > 4sig(Fo) and 0.0239 for all 2891 data
REM 148 parameters refined using 1 restraints
END
WGHT      0.0629      1.2010
REM Highest difference peak  1.534,  deepest hole -1.975,  1-sigma level  0.274
Q1    1   0.4413  0.0034  0.0968  11.00000  0.05    1.53
Q2    1   0.4553  0.1346  0.0629  11.00000  0.05    1.42
Q3    1   0.5138  0.0665  0.0757  11.00000  0.05    1.34
Q4    1   0.2275  0.1286  0.0964  11.00000  0.05    1.29
Q5    1   0.2199  0.1353  0.0386  11.00000  0.05    1.25
Q6    1   0.1543  0.0654  0.0782  11.00000  0.05    1.22
Q7    1   0.3391  0.1387  0.0374  11.00000  0.05    1.22
Q8    1   0.2201 -0.0010  0.0915  11.00000  0.05    1.16
Q9    1   0.3340 -0.0183  0.0385  11.00000  0.05    1.09
Q10   1   0.2070 -0.0203  0.0207  11.00000  0.05    0.92
Q11   1   0.4004  0.0656  0.0518  11.00000  0.05    0.87
Q12   1   0.3394  0.1382  0.1355  11.00000  0.05    0.86
Q13   1   0.5141 -0.1253  0.1062  11.00000  0.05    0.86
Q14   1   0.1832 -0.0427  0.1353  11.00000  0.05    0.83
Q15   1   0.3238 -0.0120  0.1384  11.00000  0.05    0.79
Q16   1   0.2669  0.0661  0.1287  11.00000  0.05    0.77
Q17   1   0.3258  0.2599 -0.0925  11.00000  0.05    0.75
Q18   1   0.4811 -0.0510  0.1604  11.00000  0.05    0.74
Q19   1   0.5223  0.2493 -0.0576  11.00000  0.05    0.71
Q20   1   0.1489  0.2546 -0.1130  11.00000  0.05    0.68
Q21   1   0.5535 -0.0002  0.0950  11.00000  0.05    0.68
Q22   1   0.6214  0.0674  0.1248  11.00000  0.05    0.65
Q23   1   0.0412  0.0543  0.0511  11.00000  0.05    0.61
Q24   1   0.1857  0.1994  0.0524  11.00000  0.05    0.61
Q25   1   0.5066  0.2692  0.3763  11.00000  0.05    0.61
;
